# Supplementary material for: Plasmonic and Conductive Structures of TCO Films with Embedded Cu Nanoparticles
Source: Int J Mol Sci. 2022 Oct 6;23(19):11886. doi: 10.3390/ijms231911886 (PMC9569451; doi:10.3390/ijms231911886)
Supplement: Supplementary file 1 [file ijms-23-11886-s001.zip]

Archive with 1 entries (1 files):
- ijms-1923909-supplementary.pdf
